# Supplementary material for: Plasma TNF-α and Soluble TNF Receptor Levels after Doxorubicin with or without Co-Administration of Mesna—A Randomized, Cross-Over Clinical Study
Source: PLoS One. 2015 Apr 24;10(4):e0124988. doi: 10.1371/journal.pone.0124988 (PMC4409356; doi:10.1371/journal.pone.0124988)
Supplement: S1 Dataset — (XLSX) [file pone.0124988.s002.xlsx]

## Sheet: fulldataset
RANDCODE	OnStudyDate	ECOGPerformStatus	DiagnosisDate	BSA	CancerType	GENDER	RACE	ChemotherapyType	age	Ethnicity	PC_post1_percentofpre1	PC_post2_percentofpre1	PC_pre1_percentofpre1	PC_pre2_percentofpre1	PC_baseline	HNE_post1_percentofpre1	HNE_post2_percentofpre1	HNE_pre1_percentofpre1	HNE_pre2_percentofpre1	HNE_baseline	ThreeNT_post1_percentofpre1	ThreeNT_post2_percentofpre1	ThreeNT_pre1_percentofpre1	ThreeNT_pre2_percentofpre1	ThreeNT_baseline	IL18_post1	IL18_post2	IL18_pre1	IL18_pre2	TNFrec1_post1	TNFrec1_post2	TNFrec1_pre1	TNFrec1_pre2	TNFrec2_post1	TNFrec2_post2	TNFrec2_pre1	TNFrec2_pre2	TNFalpha_post1	TNFalpha_post2	TNFalpha_pre1	TNFalpha_pre2	BNP_pre1	BNP_post1	BNP_pre2	BNP_post2	Troponin_pre1	Troponin_post1	Troponin_pre2	Troponin_post2
M:S	2011-09-21	0	2011-08-10	1.4	Breast	F	White	AC	40	Non-Hispanic	1.28301	1.13451	1	1.09619	63.6493	0.921801	0.76108	1	0.955573	0.618784	0.940707	1.03815	1	0.977526	0.79084	261.188	264.143	276.512	254.687	1083.97	856.567	991.133	896.467	3111.65	2686.82	3399.37	2844.96	2.387	1.96733	2.73467	2.11933	99	117	69	50	0.01	0.01	0.03	0.02
S:M	2012-01-24	0	2012-01-05	1.92	Breast	F	White	AC	56	Non-Hispanic	1.02663	1.00164	1	1.05509	107.042	1.09105	1.26309	1	0.893304	0.677707	0.951584	0.799214	1	0.985383	0.953965	254.863	491.15	232.518	473.447	1261.27	1245.6	1195	1408.1	2793.37	3047.27	2896.85	3429.55	1.67533	1.629	2.08467	2.255	25	27	81	62	0.01	0.01	0.01	0.03
M:S	2012-01-27	0	2011-12-01	1.94	Breast	F	White	AC	41	Non-Hispanic	1.35912	1.21089	1	1.50358	110.404	1.24576	1.00693	1	1.21523	0.809268	1.32286	1.11807	1	1.05935	1.03188	215.159	229.851	216.95	227.308	739.967	927.433	789.333	874.7	1933.24	2487.15	2621.63	2839.24	1.179	1.35533	1.78867	2.03633	49	40	40	56	0.02	0.01	0.01	0.02
S:M	2012-05-23	0	2012-03-28	2.23	Breast	F	Black or African American	AC	63	Non-Hispanic	0.845551	0.714515	1	0.838971	95.2991	0.834982	0.818984	1	0.915561	0.985139	1.02297	0.995091	1	0.980452	0.895626	311.37	406.268	314.007	394.162	1323.9	1570.23	1332.53	1449.5	3481.58	3127.44	3773.82	3614.4	4.42033	4.072	5.07067	4.57933	93	93	38	37	0.02	0.02	0.02	0.02
M:S	2011-01-10	0	2010-12-03	1.76	Breast	F	White	AC	61	Non-Hispanic	0.757587	1.04533	1	1.47321	44.1049	0.942587	1.2388	1	0.955761	0.639753	1.14222	1.12781	1	1.12432	1.03211	275.555	643.968	263.863	584.778	1179.33	1340.37	1080.93	1144.47	2197.7	2879.65	2640.12	3110.66	2.733	1.22933	1.86233	1.36867	38	46	63	95	0.01	0.02	0.03	0.02
S:M	2011-02-18	0	2011-01-05	1.96	Breast	F	White	AC	54	Non-Hispanic	0.972137	0.821081	1	0.99996	73.395	1.14491	0.873687	1	0.865328	1.11656	1.0219	0.961276	1	0.927316	0.654864	272.589	312.69	270.309	321.509	1019.87	1007.07	1129.57	1121.1	1900	2168.17	2336.27	2309.47	1.00167	1.23933	1.59167	1.989	25	25	32	61	0.01	0.02	0.02	0.01
M:S	2011-02-16	0	2010-12-10	1.66	Breast	F	White	AC	57	Non-Hispanic	1.11882	1.05632	1	1.33914	82.0321	1.00063	1.25883	1	1.01726	1.06326	1.1787	1.32023	1	1.45155	0.844639	182.808	171.799	174.348	146.732	789.833	800.567	974.2	1009.63	1512.94	1785.36	1891.15	2164.28	0.644667	0.688	1.03233	1.22233	25	25	31	26	0.02	0.01	0.01	0.03
S:M	2011-04-14	0	2011-01-18	2.21	Breast	F	Black or African American	AC	44	Non-Hispanic	1.03242	1.25352	1	1.2085	109.066	1.00922	1.05689	1	0.973654	0.965329	1.01631	1.12452	1	1.06061	1.18505	173.061	198.395	169.683	189.88	1089.8	1135.6	1022.33	1035.67	2356.17	2609.22	2560.87	2768.11	0.827	1.10767	1.278	1.24633	56	58	62	92	0.01	0	0	0.01
M:S	2011-04-20	0	2011-03-07	1.86	Breast	F	Black or African American	AC	61	Non-Hispanic	1.2864	1.14039	1	1.32504	63.1354	1.01568	1.05163	1	1.18732	0.94242	1.10981	1.13531	1	1.05127	0.840277	361.461	519.333	405.152	560.705	507.9	487.6	595.333	701.733	1147.3	1363.56	1627.26	1991.84	3.12733	2.76033	3.30833	3.61867	25	26	25	33	0.01	0.01	0	0.01
S:M	2011-06-24	0	2011-06-01	1.85	Breast	F	White	AC	41	Non-Hispanic	0.782427	0.749343	1	0.455283	110.361	1.11412	1.08806	1	1.14802	0.676315	0.87942	0.567722	1	0.744705	0.946676	228.997	297.039	212.739	333.024	814.3	756.233	846.233	674.933	1701.13	1508.26	2093.92	1955.11	0.581333	0.671	0.960333	0.922333	25	25	25	25	0.01	0.01	0.01	0.01
S:M	2011-09-12	0	2011-09-01	1.95	Breast	F	White	AC	49	Non-Hispanic	1.78355	1.79687	1	1.7623	78.3974	0.863246	0.896575	1	1.00812	0.607165	0.987595	1.17904	1	1.20064	0.869719	151.808	358.018	155.262	300.937	753.9	794.133	679.767	812.167	1422.83	1765.6	1735.03	2046.24	0.491333	0.546333	0.966	0.881	25	25	67	68	0.02	0.01	0.05	0.06
M:S	2010-10-22	1	2009-03-26	2.19	Lymphoma	M	White	CH	45	Non-Hispanic	0.472128	0.209032	1	0.599882	74.4428	0.90547	0.940633	1	1.0633	0.946416	1.21216	1.0729	1	1.20066	1.01373	657.888	518.242	597.98	563.483	930.567	854.2	1056.97	981.067	2455.92	2068.53	3222.64	2523.21	2.51667	1.02533	3.83233	1.717	28	28	32	28	0.03	0.02	0.01	0.01
M:S	2011-05-12	1	2011-04-29	1.97	Lymphoma	M	White	CH	26	Non-Hispanic	1.03946	0.946811	1	0.957804	73.5543	1.09614	0.919439	1	0.871066	1.0122	1.02784	0.922573	1	0.931611	1.00436	656.948	361.189	618.16	377.73	2184.7	942.167	1868.3	1169.8	3331.68	1984.04	3536.38	2380.96	3.073	0.676	3.31767	1.51667	25	25	25	25	0.01	0.01	0.01	0.01
M:S	2011-05-17	0	2011-04-13	2.33	Lymphoma	M	White	CH	71	Non-Hispanic	1.0517	0.785561	1	1.00283	105.615	1.05873	0.888181	1	1.59583	0.585556	0.997798	0.856387	1	0.932612	1.00149	894.767	595.4	935.612	671.048	1270.67	1087.43	1229.93	1184.2	2582	2234.47	3171.24	2667.1	1.58633	0.997333	1.83533	1.49533	150	146	201	167	0.02	0.01	0.02	0.02
S:M	2011-08-24	1	2011-07-29	1.7	Lymphoma	F	White	CH	73	Non-Hispanic	0.765061	0.980654	1	1.22987	84.9606	0.961892	0.880317	1	1.08054	0.527908	0.957318	0.976884	1	1.05182	0.821751	332.78	437.835	312.383	457.733	1744.33	1621.67	1591.8	1559.6	3481.11	2267.81	3608.11	2711.45	9.27133	1.146	14.323	1.59833	98	104	54	83	0.02	0.01	0.04	0.06
M:S	2011-08-24	1	2011-07-27	2.15	Lymphoma	M	White	CH	29	Non-Hispanic	0.903333	0.450552	1	0.835307	89.6068	0.843376	0.902011	1	1.27309	0.668016	0.984259	0.919594	1	0.941119	1.12496	282.177	527.77	324.185	528.84	904.967	917.4	943.567	939.1	1885.39	3145.29	2313.11	3359.1	2.223	1.59967	3.96433	1.79967	25	25	25	25	0.02	0.01	0.02	0.01
S:M	2011-09-14	1	2011-08-23	2.4	Lymphoma	M	White	CH	57	Non-Hispanic	0.887267	0.589688	1	0.623396	109.819	0.913158	0.881924	1	0.779935	0.663716	1.20311	1.02892	1	1.00422	1.11762	700.745	565.925	691.445	615.352	1698.8	1273.67	1793.43	1357.9	2812.06	2098.98	3420.18	2414.5	2.83967	0.612333	4.27	1.23333	25	33	28	35	0.02	0.01	0.02	0.04
S:M	2011-12-20	0	2011-11-11	1.6	Lymphoma	F	White	CH	46	Non-Hispanic	0.978511	0.804894	1	0.953788	130.859	1.41569	1.11203	1	1.06512	0.777438	1.05101	1.14287	1	1.05122	0.583064	4604.25	554.31	4562.38	572.412	2521.3	1302.6	2901.53	1550.93	11772.1	3662.75	13043.9	4567.32	22.894	2.42333	19.0313	4.28633	25	25	61	78	0	0.01	0.01	0.02
M:S	2012-01-06	1	2009-09-22	1.6	Lymphoma	F	White	CH	70	Non-Hispanic	0.851181	0.740074	1	1.06949	131.398	0.742264	0.630391	1	0.724865	0.82809	1.03118	0.865474	1	0.87827	0.644065	890.593	435.698	949.592	528.708	1463.37	1043.7	1709.8	1260.3	5714.31	2971.87	6956.32	3708.33	22.8383	0.937333	27.8283	1.41167	274	347	32	34	0.03	0.02	0.02	0.02
S:M	2012-01-12	0	2009-02-06	2.41	Lymphoma	M	White	CH	60	Non-Hispanic	0.954993	0.769761	1	1.28853	93.1945	1.05777	1.09596	1	1.55371	0.789756	1.05888	0.871625	1	1.18786	0.547003	270.702	328.193	293.502	292.83	1218.57	1122.97	1294.63	1245.4	4640.19	3199.53	5406.85	4119.24	4.115	1.70067	8.173	2.617	25	25	25	25	0	0.02	0.02	0.02
M:S	2012-03-26	1	2012-02-23	1.95	Lymphoma	M	White	CH	64	Non-Hispanic	1.20888	1.01708	1	1.23422	120.508	1.01756	1.47893	1	1.40921	0.708127	0.929839	0.967422	1	0.940287	0.85815	1335.84	356.318	1442.61	398.73	1499.93	1255.33	1744.53	1244.23	7204.35	3112.84	9262.51	3595.79	10.542	2.65033	21.4793	2.82633	25	25	33	35	0.02	0.01	0.03	0.02
S:M	2010-12-15	1	2010-12-02	2.13	Lymphoma	M	White	CH	81	Non-Hispanic	0.917097	0.155469	1	0.361957	44.0945	1.00202	0.800716	1	1.00777	0.613826	1.08343	0.952426	1	0.968516	1.26281	266.47	281.328	278.738	301.812	1678.33	1791.4	1703.2	1689.37	4317.07	4108.59	4903.44	4552.29	1.498	1.896	2.28467	1.594	25	25	46	36	0.06	0.07	0.07	0.06
M:S	2012-04-23	1	2012-04-18	2.4	Lymphoma	M	White	CH	62	Non-Hispanic	1.25952	0.780864	1	0.980877	128.367	1.37692	0.906354	1	0.895456	0.890448	1.38033	1.26983	1	1.09068	1.01347	599.947	362.095	534.043	355.951	1442.87	938.667	1542.47	1025.07	3083.06	1854.37	3438.3	2116.33	2.052	0.867667	2.32	1.19233	62	45	44	55	0.02	0.02	0.01	0.02
S:M	2010-12-14	0	2010-12-09	1.91	Lymphoma	F	White	CH	71	Non-Hispanic	3.44207	3.30952	1	1.76122	54.4938	0.966697	0.647373	1	0.858759	0.546625	1.11319	1.07445	1	1.14956	1.20483	565.662	624.497	548.018	788.03	1361.87	1275.13	1443.5	1376.6	3417.81	2593.87	3711.77	3238.55	1.86533	0.864333	2.98867	1.38667	60	60	48	100	0.01	0.01	0.01	0.03
M:S	2011-01-10	0	2010-12-20	1.96	Lymphoma	M	White	CH	31	Non-Hispanic	0.05106	0.813754	1	0.91379	67.3385	1.02784	0.949601	1	0.831548	0.67662	1.21638	1.11615	1	1.11951	0.8683	361.23	257.058	378.408	272.618	887.2	823.733	783.333	739.1	2409	1921.35	3067.38	2289.37	1.538	1.157	2.39433	1.517	25	25	25	26	0.01	0.01	0.01	0.01
M:S	2011-02-02	1	2011-01-26	1.96	Lymphoma	M	Black or African American	CH	60	Non-Hispanic	0.97324	0.785548	1	0.885548	48.4866	1.12538	0.873278	1	0.8877	0.554825	1.00661	0.981139	1	1.01205	1.03554	2835.35	870.397	2669.14	853.352	3001.77	1543.33	3146.83	1917.6	23260.8	4389.88	25690.8	4959.36	27.5033	1.376	37.1833	1.61667	62	65	289	237	0.03	0.02	0.03	0.06
S:M	2011-02-09	1	2011-01-26	1.78	Lymphoma	M	White	CH	65	Non-Hispanic	0.653077	1.37017	1	1.40472	53.612	1.21404	1.1116	1	1.13847	0.901128	0.992116	1.04669	1	1.00544	0.85957	710.46	1284.18	621.492	1453.02	4762.2	5005.17	3365.27	4905.03	14677.5	19028.6	10935	19524.9	9.899	8.59833	3.73367	6.39833	60	79	46	57	0.01	0.01	0.02	0.01
M:S	2011-02-23	1	2011-02-14	1.97	Lymphoma	M	White	CH	70	Non-Hispanic	1.16362	1.07131	1	1.0976	59.1257	1.14738	1.14961	1	1.04707	0.691201	0.99889	1.19605	1	1.3636	1.24052	361.32	713.438	400.587	775.477	1184.43	864.167	1326.47	1089.83	3467.47	2621.61	3787.26	3275.13	3.83433	2.035	5.88	2.639	100	54	79	75	0.02	0.01	0.02	0.04
S:M	2011-03-02	1	2010-08-13	1.92	Lymphoma	F	White	CH	69	Non-Hispanic	1.06846	1.04268	1	0.99121	51.213	1.07873	1.02804	1	0.989292	0.610994	0.910057	1.35526	1	1.24964	1.19338	565.52	541.062	526.838	629.813	1540.47	1315.4	1671.47	1507.5	3627.78	2637.16	3913.52	3208.31	5.264	2.5	8.22933	3.03833	153	126	106	104	0.03	0.01	0.01	0.01
S:M	2011-03-07	1	2011-03-05	2.05	Lymphoma	F	White	CH	49	Non-Hispanic	1.43785	0.835407	1	1.25634	56.1082	0.861683	0.803363	1	0.840306	0.807924	1.14857	1.63583	1	1.36604	0.752833	2925.59	3117	2635.46	3428.83	2675.83	3059.37	2827.23	3652.43	17309.5	19549.4	17984.7	23118.5	14.7253	16.612	24.53	32.03	94	151	25	29	0.01	0.02	0.02	0.01
M:S	2011-02-21	0	2011-01-04	1.7	Breast	F	Black or African American	TA	40	Non-Hispanic	0.671485	1.06549	1	1.09954	39.0324	1.12621	1.08588	1	1.11698	0.737136	1.04772	0.973194	1	1.01524	1.03975	146.465	277.545	176.541	302.281	541.367	663.567	522.833	641.633	854.193	1155.56	994.427	1253.85	0.437667	0.388667	0.534	0.637667	60	49	31	25	0.01	0.01	0.01	0.04
S:M	2012-01-19	0	2008-11-19	2.13	Breast	F	White	TA	47	Non-Hispanic	0.954067	0.893835	1	1.14142	109.527	0.580229	0.599588	1	0.532531	0.781329	1.17486	0.963052	1	1.08107	0.862405	271.272	410.642	310.447	484.353	1197.67	1230.57	1018.9	1096.53	2031.68	2273.23	2026.62	2313.55	0.587333	0.638333	0.648667	0.741	113	175	60	75	0.01	0.01	0.05	0.02
